# Supplementary material for: MiR-519d-3p in Trophoblastic Cells: Effects, Targets and Transfer to Allogeneic Immune Cells via Extracellular Vesicles
Source: Int J Mol Sci. 2020 May 14;21(10):3458. doi: 10.3390/ijms21103458 (PMC7278925; doi:10.3390/ijms21103458)
Supplement: Supplementary file 1 [file ijms-21-03458-s001.zip]

Archive with 12 entries (12 files):
- HTR-8-SVneo + lEV (Turn around X).wmv
- HTR-8-SVneo + PBS-PKH67 (Turn around X).wmv
- HTR-8-SVneo + sEV (Turn around X).wmv
- JEG-3 + lEV  (Turn around X).wmv
- JEG-3 + PBS-PKH67 (Turn around X).wmv
- JEG-3 + sEV (Turn around X).wmv
- Jurkat + lEV (Turn around X).wmv
- Jurkat + PBS-PKH67 (Turn around X).wmv
- Jurkat + sEV (Turn around X).wmv
- NK92 + lEV (Turn around X).wmv
- NK92 + PBS-PKH67 (Turn around X).wmv
- NK92 + sEV (Turn around X).wmv
